# Supplementary material for: Punctal and Intracanalicular Drug Delivery Systems for Ophthalmic Use: A Narrative Review of Technologies, Clinical Outcomes, and Critical Quality Attributes
Source: Pharmaceutics. 2026 Jul 7;18(7):830. doi: 10.3390/pharmaceutics18070830 (PMC13414552; doi:10.3390/pharmaceutics18070830)
Supplement: Supplementary file 1 [file pharmaceutics-18-00830-s001.zip]

Archive with 1 entries (1 files):
- pharmaceutics-4406389-supplementary.pdf
